# Supplementary material for: Lack of long-term acclimation in Antarctic encrusting species suggests vulnerability to warming
Source: Nat Commun. 2019 Jul 29;10:3383. doi: 10.1038/s41467-019-11348-w (PMC6662708; doi:10.1038/s41467-019-11348-w)
Supplement: Supplementary file 5 — Supplementary Data 1 [file 41467_2019_11348_MOESM5_ESM.xlsx]

## Sheet: 2_degrees_VS_control_annotated
Supplementary Data 1: Transcripts up-regulated in animals on plus 2°C panels
Transcript ID	log2 fold	FDR	SwissProt ID	SwissProt ID	SwissProt ID	SwissProt BLASTP	Protein description
	change		BLAST match	gene name	BLASTP match	gene name
TRINITY_DN610360_c0_g1_i17	13.6977	0.0250701	Q940B0	RL183_ARATH	Q940B0	RL183_ARATH	60S ribosomal protein L18-3 OS=Arabidopsis thaliana
TRINITY_DN677250_c1_g1_i9	13.1861	0.0250701	P10872	TBA_TETPY	P10872	TBA_TETPY	Tubulin alpha chain OS=Tetrahymena pyriformis
TRINITY_DN650649_c0_g3_i2	13.113	0.0250907	O01802	RL7_CAEEL	O01802	RL7_CAEEL	60S ribosomal protein L7 OS=Caenorhabditis elegans
TRINITY_DN710346_c7_g1_i1	13.0949	0.0216292	Q9EPH8	PABP1_RAT	Q9EPH8	PABP1_RAT	Polyadenylate-binding protein 1 OS=Rattus norvegicus
TRINITY_DN620149_c0_g1_i18	13.0424	0.0250907	Q3BAI2	YCX91_PHAAO			Uncharacterized protein ORF91 OS=Phalaenopsis aphrodite subsp. formosana
TRINITY_DN658711_c2_g2_i15	12.9601	0.0254823	P22488	IFEA_HELAS	Q01241	NF70_DORPE	Non-neuronal cytoplasmic intermediate filament protein OS=Helix aspersa
TRINITY_DN653961_c0_g1_i3	12.9584	0.0250701			O13024	INCEA_XENLA	Inner centromere protein OS=Gallus gallus
TRINITY_DN732871_c3_g1_i5	12.9311	0.0250701	Q9HWF5	SECY_PSEAE	Q9HWF5	SECY_PSEAE	Protein translocase subunit SecY OS=Pseudomonas aeruginosa
TRINITY_DN650961_c3_g2_i5	12.9236	0.0250701	Q6P823	H33_XENTR	Q6P823	H33_XENTR	Histone H3.3 OS=Xenopus tropicalis
TRINITY_DN628700_c3_g1_i1	12.8894	0.0250907	P17786	EF1A_SOLLC	P90519	EF1A_CRYPV	Elongation factor 1-alpha OS=Solanum lycopersicum
TRINITY_DN630305_c4_g1_i18	12.8816	0.0250907	Q00215	ACTC_STYPL	Q25381	ACTM_LYTPI	Actin, cytoplasmic OS=Styela plicata
TRINITY_DN672599_c1_g1_i13	12.8475	0.0250907	A7SA47	EIF3H_NEMVE	A7SA47	EIF3H_NEMVE	Eukaryotic translation initiation factor 3 subunit H OS=Nematostella vectensis
TRINITY_DN693298_c0_g1_i11	12.8459	0.0250907	Q90705	EF2_CHICK	Q90705	EF2_CHICK	Elongation factor 2 OS=Gallus gallus
TRINITY_DN722088_c2_g2_i7	12.8317	0.0250907	Q2HJN6	EF1A3_OSCTI	Q2HJN6	EF1A3_OSCTI	Elongation factor 1-alpha 3 OS=Oscheius tipulae
TRINITY_DN685377_c2_g1_i16	12.7675	0.0314892	P81178	ALDH2_MESAU	P81178	ALDH2_MESAU	Aldehyde dehydrogenase, mitochondrial OS=Equus caballus
TRINITY_DN661463_c0_g1_i1	12.7632	0.0250907	Q14839	CHD4_HUMAN	Q6PDQ2	CHD4_MOUSE	Chromodomain-helicase-DNA-binding protein 4 OS=Homo sapiens
TRINITY_DN699401_c2_g4_i2	12.7569	0.0250907	P25782	CYSP2_HOMAM	P25782	CYSP2_HOMAM	Digestive cysteine proteinase 2 OS=Homarus americanus
TRINITY_DN632709_c5_g3_i5	12.7559	0.0250907	Q95NR9	CALM_METSE	Q95NR9	CALM_METSE	Calmodulin OS=Metridium senile
TRINITY_DN676785_c1_g1_i4	12.7336	0.0250907	Q2QL90	CAV1_MICMU	Q2QL79	CAV1_DIDVI	Caveolin-1 OS=Otolemur garnettii
TRINITY_DN683362_c1_g1_i17	12.7024	0.0253912	P15870	H1D_STRPU	P02259	H5_CHICK	Histone H1-delta OS=Strongylocentrotus purpuratus
TRINITY_DN632375_c2_g2_i4	12.6974	0.0315971	Q3ZBW4	PCNA_BOVIN	Q9DEA3	PCNA_CHICK	Proliferating cell nuclear antigen OS=Bos taurus
TRINITY_DN707345_c0_g1_i22	12.6572	0.045617	Q6DJL7	BORA_XENLA	Q6DJL7	BORA_XENLA	Protein aurora borealis OS=Xenopus laevis
TRINITY_DN676255_c0_g1_i16	12.6338	0.0281032	P42577	FRIS_LYMST			Soma ferritin OS=Lymnaea stagnalis
TRINITY_DN687300_c1_g2_i18	12.6321	0.0282012	A6W3A2	RL1_MARMS	B1JE13	RL11_PSEPW	50S ribosomal protein L1 OS=Marinomonas sp
TRINITY_DN566229_c0_g1_i8	12.6206	0.0261942	Q26481	RL5_STYCL	Q26481	RL5_STYCL	60S ribosomal protein L5 OS=Styela clava
TRINITY_DN698135_c1_g1_i18	12.5541	0.0141694	P63018	HSP7C_RAT	P63018	HSP7C_RAT	Heat shock cognate 71 kDa protein OS=Rattus norvegicus
TRINITY_DN640832_c2_g1_i5	12.5347	0.0256948	Q962U0	RL13A_SPOFR	Q3SZ90	RL13A_BOVIN	60S ribosomal protein L13a OS=Spodoptera frugiperda
TRINITY_DN656397_c4_g1_i7	12.532	0.0250907	Q9I9A7	CDT1_XENLA	Q9I9A7	CDT1_XENLA	DNA replication factor Cdt1 OS=Xenopus laevis
TRINITY_DN640104_c6_g1_i2	12.5113	0.0250701	Q92005	EF1A_DANRE	Q92005	EF1A_DANRE	Elongation factor 1-alpha OS=Danio rerio
TRINITY_DN679874_c3_g2_i24	12.4988	0.0256948	Q9ZHV9	EXBD2_VIBCH	Q9ZHV9	EXBD2_VIBCH	Biopolymer transport protein exbD2 OS=Vibrio cholerae serotype O1
TRINITY_DN677250_c1_g1_i1	12.4696	0.0274968	P10872	TBA_TETPY	P07304	TBA1_STYLE	Tubulin alpha chain OS=Tetrahymena pyriformis
TRINITY_DN676785_c1_g1_i13	12.4425	0.0256948	Q2QLH7	CAV1_OTOGA	Q07E02	CAV1_ORNAN	Caveolin-1 OS=Otolemur garnettii
TRINITY_DN666489_c3_g6_i1	12.4306	0.0256948	Q9I0K4	ACEA_PSEAE	Q9I0K4	ACEA_PSEAE	Isocitrate lyase OS=Pseudomonas aeruginosa
TRINITY_DN698135_c1_g1_i17	12.4006	0.0261942	P63018	HSP7C_RAT	P16627	HS71L_MOUSE	Heat shock cognate 71 kDa protein OS=Rattus norvegicus
TRINITY_DN594660_c0_g1_i3	12.3762	0.0317464	Q8BYM7	RSH4A_MOUSE	Q8BYM7	RSH4A_MOUSE	Radial spoke head protein 4 homolog A OS=Mus musculus
TRINITY_DN644487_c9_g1_i4	12.365	0.0284736	P62752	RL23A_RAT	P62752	RL23A_RAT	60S ribosomal protein L23a OS=Rattus norvegicus
TRINITY_DN693407_c10_g3_i14	12.3547	0.0274968	Q02427	RBP1_DROME	Q02427	RBP1_DROME	RNA-binding protein 1 OS=Drosophila melanogaster
TRINITY_DN670012_c5_g2_i9	12.3521	0.0299311	Q45604	YYCR_BACSU	Q45604	YYCR_BACSU	Uncharacterized zinc-type alcohol dehydrogenase-like protein YycR OS=Bacillus subtilis
TRINITY_DN610772_c0_g1_i6	12.3098	0.0284736	Q29471	ANX13_CANLF	Q29471	ANX13_CANLF	Annexin A13 OS=Canis lupus familiaris
TRINITY_DN697252_c0_g1_i5	12.3035	0.0263838	P15104	GLNA_HUMAN	P15104	GLNA_HUMAN	Glutamine synthetase OS=Homo sapiens
TRINITY_DN688748_c0_g1_i12	12.2991	0.0267402	P49368	TCPG_HUMAN	Q5NVF9	TCPG_PONAB	T-complex protein 1 subunit gamma OS=Homo sapiens
TRINITY_DN686711_c2_g1_i30	12.2968	0.0317464	Q6AXU1	BTBDG_RAT	Q32L18	BTBDG_BOVIN	BTB/POZ domain-containing protein 16 OS=Rattus norvegicus
TRINITY_DN743030_c20_g1_i1	12.2807	0.0284579	A4VHQ5	RPOA_PSEU5	A4VHQ5	RPOA_PSEU5	DNA-directed RNA polymerase subunit alpha OS=Pseudomonas stutzeri
TRINITY_DN722341_c0_g1_i15	12.2765	0.0222058	P04962	CCNA_SPISO	P04962	CCNA_SPISO	G2/mitotic-specific cyclin-A OS=Spisula solidissima
TRINITY_DN654689_c0_g2_i1	12.2422	0.02903	P27449	VATL_HUMAN	P27449	VATL_HUMAN	V-type proton ATPase 16 kDa proteolipid subunit OS=Homo sapiens
TRINITY_DN655864_c3_g1_i6	12.2367	0.035695	Q10DV7	ACT1_ORYSJ	Q10DV7	ACT1_ORYSJ	Actin, muscle (Fragment) OS=Lytechinus pictus
TRINITY_DN728567_c1_g1_i8	12.1987	0.0317048	P0CT32	EF1A2_DICDI	P0CT32	EF1A2_DICDI	Elongation factor 1-alpha OS=Dictyostelium discoideum
TRINITY_DN724915_c4_g1_i10	12.1901	0.0317464	P0AD17	YOHC_ECOLI	P0AD17	YOHC_ECOLI	Inner membrane protein YohC OS=Escherichia coli
TRINITY_DN638449_c0_g2_i10	12.1875	0.0328733	Q6NRY9	143GB_XENLA	Q7T356	143BB_DANRE	14-3-3-like protein GF14 omicron OS=Arabidopsis thaliana
TRINITY_DN741870_c1_g1_i8	12.1873	0.0278231	B0BST1	RL3_ACTPJ	B0BST1	RL3_ACTPJ	30S ribosomal protein S10 OS=Cellvibrio japonicus
TRINITY_DN683109_c0_g1_i7	12.1668	0.0250701	P13952	CCNB_SPISO	P13952	CCNB_SPISO	G2/mitotic-specific cyclin-B OS=Patella vulgata
TRINITY_DN696439_c0_g2_i8	12.1485	0.0288671	Q78P75	DYL2_RAT			Dynein light chain 2, cytoplasmic OS=Rattus norvegicus
TRINITY_DN731577_c1_g3_i9	12.1242	0.0307306	A6GZA2	RS7_FLAPJ	A6GZA2	RS7_FLAPJ	30S ribosomal protein S7 OS=Flavobacterium psychrophilum
TRINITY_DN662369_c6_g3_i7	12.1236	0.0284736	P11833	TBB_PARLI	P68372	TBB4B_MOUSE	Tubulin beta-1 chain (Fragment) OS=Avena sativa
TRINITY_DN689272_c5_g1_i6	12.1182	0.0310925	Q9VTP4	R10AB_DROME	Q9VTP4	R10AB_DROME	60S ribosomal protein L10a-2 OS=Drosophila melanogaster
TRINITY_DN683362_c1_g1_i14	12.1102	0.029731	P15870	H1D_STRPU	P02259	H5_CHICK	Histone H1-delta OS=Strongylocentrotus purpuratus
TRINITY_DN659119_c1_g1_i20	12.0984	0.0242619	A4IIN5	TISD_XENTR	A4IIN5	TISD_XENTR	mRNA decay activator protein ZFP36L2 OS=Xenopus tropicalis
TRINITY_DN683109_c0_g1_i12	12.0664	0.0284447	P24862	CCNB_PATVU	P24862	CCNB_PATVU	G2/mitotic-specific cyclin-B OS=Patella vulgata
TRINITY_DN649584_c2_g3_i2	12.0394	0.0287184	Q4R888	HS71L_MACFA	Q4R888	HS71L_MACFA	Heat shock 70 kDa protein 1-like OS=Macaca fascicularis
TRINITY_DN706342_c1_g1_i22	12.0159	0.0250701	Q17QV3	SUMO3_BOVIN	Q6DK72	SUMO3_XENTR	Small ubiquitin-related modifier 3 OS=Bos taurus
TRINITY_DN625486_c7_g1_i3	12.0122	0.0287184	P02552	TBA1_CHICK	P02553	TBA_LYTPI	Tubulin alpha-1 chain (Fragment) OS=Gallus gallus
TRINITY_DN741750_c0_g1_i3	12.009	0.0284736	Q2S929	RS5_HAHCH	Q2S929	RS5_HAHCH	30S ribosomal protein S5 OS=Hahella chejuensis
TRINITY_DN704830_c1_g1_i7	11.997	0.0248485	A1TYK7	RL14_MARHV	B3PK48	RL24_CELJU	50S ribosomal protein L14 OS=Marinobacter hydrocarbonoclasticus
TRINITY_DN665210_c2_g5_i2	11.9879	0.0284736	Q964E0	ACTC_BIOTE	Q964E0	ACTC_BIOTE	Actin, cytoplasmic 1 OS=Salmo salar
TRINITY_DN704096_c1_g5_i3	11.9833	0.0288427	A3Q9A7	RPOA_SHELP	A4SSY1	RPOA_AERS4	DNA-directed RNA polymerase subunit alpha OS=Shewanella loihica
TRINITY_DN722546_c4_g5_i9	11.962	0.0299543	O42131	TOP2B_CHICK	O42131	TOP2B_CHICK	DNA topoisomerase 2-beta OS=Gallus gallus
TRINITY_DN660373_c0_g1_i8	11.8895	0.0298503	B5FB83	RS21_VIBFM			30S ribosomal protein S21 OS=Vibrio fischeri
TRINITY_DN732354_c4_g1_i10	11.887	0.0216292	Q1R0H2	RL2_CHRSD	B5FG09	RL3_VIBFM	50S ribosomal protein L2 OS=Saccharophagus degradans
TRINITY_DN728119_c1_g3_i4	11.8823	0.029731	A1KSY3	IF3_NEIMF			Translation initiation factor IF-3 OS=Neisseria meningitidis serogroup C / serotype 2a
TRINITY_DN693016_c9_g1_i1	11.8766	0.03346	P24495	PSA2_XENLA	P24495	PSA2_XENLA	Proteasome subunit alpha type-2 OS=Xenopus laevis
TRINITY_DN741413_c2_g1_i6	11.8757	0.0289108	Q96L46	CPNS2_HUMAN	Q96L46	CPNS2_HUMAN	Calpain small subunit 2 OS=Homo sapiens
TRINITY_DN712138_c0_g1_i4	11.867	0.0250701	Q8K4R9	DLGP5_MOUSE	Q8K4R9	DLGP5_MOUSE	Disks large-associated protein 5 OS=Mus musculus
TRINITY_DN581427_c0_g3_i8	11.8649	0.0292359	Q98TR7	RS16_HETFO			40S ribosomal protein S16 OS=Heteropneustes fossilis
TRINITY_DN737596_c3_g1_i2	11.8622	0.0248485	B5FBQ0	RL9_VIBFM	B5FBQ0	RL9_VIBFM	50S ribosomal protein L9 OS=Vibrio fischeri
TRINITY_DN642788_c1_g1_i5	11.8519	0.0296936	P54423	WPRA_BACSU	P54423	WPRA_BACSU	Cell wall-associated protease OS=Bacillus subtilis
TRINITY_DN594323_c0_g1_i6	11.8444	0.029731	P49395	RS3A_APLCA	P49395	RS3A_APLCA	40S ribosomal protein S3a OS=Aplysia californica
TRINITY_DN739015_c1_g2_i6	11.8352	0.029731	P35224	CTNB_URECA	P35224	CTNB_URECA	Catenin beta OS=Urechis caupo
TRINITY_DN737442_c5_g1_i2	11.8214	0.029731	Q8XGX8	DCOA_SALTI	Q8XGX8	DCOA_SALTI	Oxaloacetate decarboxylase alpha chain OS=Salmonella typhi
TRINITY_DN641853_c9_g1_i4	11.8116	0.029731	Q5E9X6	SPSB1_BOVIN	Q5E9X6	SPSB1_BOVIN	SPRY domain-containing SOCS box protein 1 OS=Bos taurus
TRINITY_DN676138_c3_g3_i4	11.7949	0.0303671	Q6PCR7	EIF3A_DANRE	Q6PCR7	EIF3A_DANRE	Eukaryotic translation initiation factor 3 subunit A OS=Danio rerio
TRINITY_DN681207_c6_g2_i1	11.7943	0.0298503	G3LU44	TCTP_LOXIN	G3LU44	TCTP_LOXIN	Translationally-controlled tumor protein homolog OS=Loxosceles intermedia
TRINITY_DN722088_c2_g2_i3	11.7908	0.029731	P19039	EF1A_APIME	P19039	EF1A_APIME	Elongation factor 1-alpha 3 OS=Oscheius tipulae
TRINITY_DN668298_c2_g1_i6	11.785	0.0250701	Q93RV9	ECTD_STRCO	Q93RV9	ECTD_STRCO	Ectoine dioxygenase OS=Streptomyces coelicolor
TRINITY_DN724757_c2_g1_i11	11.7698	0.0320866	E4UWA4	SUB4_ARTGP	Q8J0D7	SUB3_ARTOT	Intracellular serine protease OS=Paenibacillus polymyxa
TRINITY_DN680805_c1_g1_i2	11.7696	0.0311724	Q7MYU8	PRIB_PHOLL			Primosomal replication protein N OS=Photorhabdus luminescens subsp. Laumondii
TRINITY_DN722375_c1_g1_i20	11.7673	0.0313819	O57415	RREB1_CHICK	O57415	RREB1_CHICK	Ras-responsive element-binding protein 1 OS=Gallus gallus
TRINITY_DN726552_c2_g6_i4	11.7606	0.0388181	P41386	TBB_HALDI	P79008	TBB_COPC7	Tubulin beta chain (Fragment) OS=Haliotis discus
TRINITY_DN606465_c0_g1_i8	11.7455	0.0299311	Q5R2J2	G3P_PELSI	Q39769	G3PC_GINBI	Glyceraldehyde-3-phosphate dehydrogenase OS=Pelodiscus sinensis
TRINITY_DN636430_c1_g2_i1	11.7378	0.0317464	Q0Z8U2	RS3_PIG	Q0Z8U2	RS3_PIG	40S ribosomal protein S3 OS=Sus scrofa
TRINITY_DN736646_c1_g3_i1	11.7325	0.0053938	P12700	COX1_PARLI	B0FWD3	NU5M_AEDAE	Cytochrome c oxidase subunit 1 OS=Paracentrotus lividus
TRINITY_DN651609_c0_g1_i8	11.719	0.0250701	P02637	SCP_MIZYE	P02637	SCP_MIZYE	Sarcoplasmic calcium-binding protein OS=Mizuhopecten yessoensis
TRINITY_DN589609_c2_g1_i1	11.6908	0.0320866	Q9KMV8	CGAP2_VIBCH	Q9KMV8	CGAP2_VIBCH	3'3'-cGAMP-specific phosphodiesterase 2 OS=Vibrio cholerae serotype O1
TRINITY_DN668650_c0_g4_i2	11.677	0.0250701	O16797	RL3_DROME	O16797	RL3_DROME	60S ribosomal protein L3 OS=Drosophila melanogaster
TRINITY_DN659905_c3_g1_i1	11.674	0.0320866	Q5ZMM5	ZN706_CHICK			Zinc finger protein 706 OS=Gallus gallus
TRINITY_DN634041_c4_g5_i9	11.669	0.0250701	P07201	RIR2_SPISO	P07201	RIR2_SPISO	Ribonucleoside-diphosphate reductase small chain OS=Spisula solidissima
TRINITY_DN683359_c0_g3_i9	11.6653	0.0256948	P26043	RADI_MOUSE	P26043	RADI_MOUSE	Radixin OS=Mus musculus
TRINITY_DN720147_c0_g2_i21	11.663	0.0250907	Q9SF40	RL4A_ARATH	Q9SF40	RL4A_ARATH	60S ribosomal protein L4-1 OS=Arabidopsis thaliana
TRINITY_DN558804_c0_g1_i2	11.6577	0.0320682	Q9I9M5	FZD1_XENLA	Q9I9M5	FZD1_XENLA	Frizzled-1 OS=Xenopus laevis
TRINITY_DN644233_c1_g3_i4	11.65	0.0310925	Q95NR9	CALM_METSE	Q95NR9	CALM_METSE	Calmodulin OS=Metridium senile
TRINITY_DN679451_c1_g2_i2	11.6426	0.0320682	P11501	HS90A_CHICK	P11501	HS90A_CHICK	Heat shock protein HSP 90-alpha A2 OS=Homo sapiens
TRINITY_DN698135_c0_g1_i1	11.6387	0.0354731	P18694	HSP72_USTMA	P18694	HSP72_USTMA	Heat shock 70 kDa protein 2 OS=Ustilago maydis
TRINITY_DN722375_c1_g1_i21	11.6375	0.0325325					Ras-responsive element-binding protein 1 OS=Gallus gallus
TRINITY_DN620450_c3_g3_i4	11.6305	0.039414	Q58863	Y1468_METJA	Q58863	Y1468_METJA	Uncharacterized protein MJ1468 OS=Methanocaldococcus jannaschii
TRINITY_DN733490_c2_g4_i3	11.626	0.0385082	Q6QN13	IOD1_PIG	O42412	IOD3_CHICK	Type I iodothyronine deiodinase OS=Sus scrofa
TRINITY_DN611692_c0_g1_i16	11.6111	0.0381195	P56597	NDK5_HUMAN	P56597	NDK5_HUMAN	Nucleoside diphosphate kinase homolog 5 OS=Homo sapiens
TRINITY_DN642775_c7_g1_i12	11.6104	0.0315239	Q13360	ZN177_HUMAN			Zinc finger protein 177 OS=Homo sapiens
TRINITY_DN686429_c2_g1_i6	11.6056	0.0250701	P62138	PP1A_RAT	P62138	PP1A_RAT	Serine/threonine-protein phosphatase PP1-alpha catalytic subunit OS=Rattus norvegicus
TRINITY_DN696900_c1_g3_i23	11.5991	0.0320682	Q26630	IDLC_STRPU	Q26630	IDLC_STRPU	33 kDa inner dynein arm light chain, axonemal OS=Strongylocentrotus purpuratus
TRINITY_DN617491_c2_g1_i5	11.5614	0.0320866	Q9UHY8	FEZ2_HUMAN	Q9UHY8	FEZ2_HUMAN	Fasciculation and elongation protein zeta-2 OS=Homo sapiens
TRINITY_DN731569_c3_g2_i9	11.5558	0.0320866	P81715	LIE1_STREX	P81715	LIE1_STREX	Leupeptin-inactivating enzyme 1 OS=Streptomyces exfoliatus
TRINITY_DN690723_c1_g2_i4	11.5476	0.0355616	Q8RDT4	MEGL_FUSNN	Q8L0X4	MEGL_FUSNP	L-methionine gamma-lyase OS=Fusobacterium nucleatum subsp. Nucleatum
TRINITY_DN667029_c1_g1_i2	11.5356	0.0490881	A7MBP4	IFT46_DANRE	A7MBP4	IFT46_DANRE	Intraflagellar transport protein 46 homolog OS=Danio rerio
TRINITY_DN740662_c1_g1_i10	11.5325	0.0381897	E9PVD3	PCD16_MOUSE	E9PVD3	PCD16_MOUSE	Protocadherin-16 OS=Mus musculus
TRINITY_DN653619_c0_g2_i1	11.5215	0.0328733	Q4UB86	RS3A_THEAN	Q5CP76	RS3A_CRYHO	40S ribosomal protein S3a OS=Theileria annulata
TRINITY_DN600573_c0_g1_i3	11.508	0.0355973	P47204	FTSZ_PSEAE	P47204	FTSZ_PSEAE	Cell division protein FtsZ OS=Pseudomonas aeruginosa
TRINITY_DN635649_c0_g1_i8	11.5062	0.0261127	P41824	YBOXH_APLCA			Y-box factor homolog OS=Aplysia californica
TRINITY_DN692979_c0_g1_i1	11.5011	0.0250701	Q96M29	TEKT5_HUMAN			Tektin-5 OS=Homo sapiens
TRINITY_DN610116_c9_g2_i1	11.4932	0.0324622	B3A0R0	PPI_LOTGI	B3A0R0	PPI_LOTGI	Putative peptidyl-prolyl cis-trans isomerase OS=Lottia gigantea
TRINITY_DN681107_c1_g1_i9	11.4874	0.0320866	P73392	Y1735_SYNY3	P73392	Y1735_SYNY3	Transforming growth factor-beta-induced protein ig-h3 OS=Sus scrofa
TRINITY_DN638337_c0_g2_i5	11.4744	0.0332327	Q9M612	NACA_PINTA	Q9M612	NACA_PINTA	Nascent polypeptide-associated complex subunit alpha-like protein OS=Pinus taeda
TRINITY_DN701388_c0_g1_i25	11.4448	0.0292751	Q9GZ71	TPM_HALDV	Q25145	TPM_HALRU	Tropomyosin OS=Haliotis diversicolor
TRINITY_DN684178_c0_g2_i3	11.4437	0.0489808	P21184	FLICA_PSEAI	P21184	FLICA_PSEAI	A-type flagellin OS=Pseudomonas aeruginosa
TRINITY_DN660785_c0_g1_i7	11.4436	0.0250907	Q5RC11	RL11_PONAB	P46222	RL11_DROME	60S ribosomal protein L11 OS=Pongo abelii
TRINITY_DN611546_c0_g1_i14	11.442	0.035755	Q8BTU1	CFA20_MOUSE	Q8BTU1	CFA20_MOUSE	Cilia- and flagella-associated protein 20 OS=Mus musculus
TRINITY_DN685177_c3_g6_i2	11.4323	0.0367554	Q9HT19	ATPG_PSEAE	Q9HT19	ATPG_PSEAE	ATP synthase gamma chain OS=Pseudomonas aeruginosa
TRINITY_DN622357_c0_g2_i2	11.4135	0.0250907	O75506	HSBP1_HUMAN			Heat shock factor-binding protein 1 OS=Homo sapiens
TRINITY_DN733966_c2_g1_i1	11.3773	0.0343819	A1SXW5	RS13_PSYIN	A1SXW5	RS13_PSYIN	30S ribosomal protein S13 OS=Psychromonas ingrahamii
TRINITY_DN659905_c3_g1_i5	11.3617	0.0357941	Q5ZMM5	ZN706_CHICK	Q5ZMM5	ZN706_CHICK	Zinc finger protein 706 OS=Gallus gallus
TRINITY_DN680632_c7_g1_i12	11.3533	0.0344468	A2AQ19	RTF1_MOUSE	Q92541	RTF1_HUMAN	RNA polymerase-associated protein RTF1 homolog OS=Mus musculus
TRINITY_DN613755_c0_g1_i5	11.3528	0.0345793	Q5PQ44	CD022_XENLA	Q5PQ44	CD022_XENLA	Uncharacterized protein C4orf22 homolog OS=Xenopus laevis
TRINITY_DN683362_c1_g1_i23	11.3475	0.0413886	P15870	H1D_STRPU	P02259	H5_CHICK	Histone H1-delta OS=Strongylocentrotus purpuratus
TRINITY_DN669394_c4_g1_i3	11.3362	0.0365365	Q5SF07	IF2B2_MOUSE			Insulin-like growth factor 2 mRNA-binding protein 2 OS=Mus musculus
TRINITY_DN723628_c0_g1_i11	11.3168	0.0230595	Q6KEQ9	PC11X_PIG	Q6KEQ9	PC11X_PIG	Protocadherin-7 OS=Homo sapiens
TRINITY_DN623080_c0_g3_i8	11.3052	0.0381195	P31674	RS15_ORYSJ	P31674	RS15_ORYSJ	40S ribosomal protein S15 OS=Oryza sativa subsp. japonica
TRINITY_DN646262_c0_g4_i1	11.3049	0.036144	P35381	ATPA_DROME	P35381	ATPA_DROME	ATP synthase subunit alpha, mitochondrial OS=Drosophila melanogaster
TRINITY_DN625618_c2_g2_i5	11.3027	0.0250907	Q9C8D4	AAE11_ARATH			Butyrate--CoA ligase AAE11, peroxisomal OS=Arabidopsis thaliana
TRINITY_DN660504_c0_g1_i8	11.2991	0.0388181	Q9XYU0	MCM7_DROME	Q9XYU0	MCM7_DROME	DNA replication licensing factor Mcm7 OS=Drosophila melanogaster
TRINITY_DN720405_c1_g3_i1	11.296	0.04664	Q23716	EF2_CRYPV	Q23716	EF2_CRYPV	Elongation factor 2 OS=Cryptosporidium parvum
TRINITY_DN617372_c11_g1_i1	11.2923	0.0345793	Q8JHJ1	RL35_DANRE	Q8JHJ1	RL35_DANRE	60S ribosomal protein L35 OS=Danio rerio
TRINITY_DN650649_c0_g3_i3	11.2862	0.0345793	O01802	RL7_CAEEL	O01802	RL7_CAEEL	60S ribosomal protein L7 OS=Caenorhabditis elegans
TRINITY_DN637492_c5_g1_i6	11.282	0.0358558	Q6UL01	MORN2_MOUSE			MORN repeat-containing protein 2 OS=Mus musculus
TRINITY_DN685377_c2_g1_i17	11.272	0.035755	P12762	ALDH2_HORSE	P12762	ALDH2_HORSE	Aldehyde dehydrogenase, mitochondrial OS=Equus caballus
TRINITY_DN632709_c5_g3_i3	11.2709	0.0417363	Q95NR9	CALM_METSE	Q95NR9	CALM_METSE	Calmodulin OS=Metridium senile
TRINITY_DN610360_c0_g1_i12	11.2416	0.035695	Q1HR62	RL18_AEDAE	Q1HR62	RL18_AEDAE	60S ribosomal protein L18-3 OS=Arabidopsis thaliana
TRINITY_DN614101_c0_g2_i19	11.235	0.0378056	E4UWA4	SUB4_ARTGP	E4UWA4	SUB4_ARTGP	Subtilisin-like protease 4 OS=Arthroderma gypseum
TRINITY_DN683432_c0_g1_i24	11.2282	0.00771835	Q8LTE2	MATA2_BPQBE	Q8LTE2	MATA2_BPQBE	Maturation protein A2 OS=Escherichia phage Qbeta
TRINITY_DN650797_c0_g1_i2	11.2277	0.0355973	Q53H80	AKIR2_HUMAN			Akirin-2 OS=Homo sapiens
TRINITY_DN670777_c2_g1_i10	11.226	0.0294746					Uncharacterized protein ORF91 OS=Phalaenopsis aphrodite subsp. formosana
TRINITY_DN642396_c1_g1_i11	11.2189	0.0362448	Q9FEF8	MD36B_ARATH	Q9FEF8	MD36B_ARATH	Probable mediator of RNA polymerase II transcription subunit 36b OS=Arabidopsis thaliana
TRINITY_DN742607_c0_g2_i1	11.2119	0.0448056	P37985	RS1_DICD3	P37985	RS1_DICD3	30S ribosomal protein S1 OS=Dickeya dadantii
TRINITY_DN729156_c2_g2_i7	11.2008	0.0394366	Q1QWK5	RL35_CHRSD			50S ribosomal protein L35 OS=Chromohalobacter salexigens
TRINITY_DN733966_c2_g3_i5	11.1991	0.0250701	A4VHQ5	RPOA_PSEU5	A4VHQ5	RPOA_PSEU5	DNA-directed RNA polymerase subunit alpha OS=Pseudomonas stutzeri
TRINITY_DN657051_c1_g2_i12	11.186	0.0394366	Q28DR4	H4_XENTR	Q28DR4	H4_XENTR	Histone H4 OS=Xenopus tropicalis
TRINITY_DN705108_c1_g1_i13	11.172	0.0362448	A1T0D2	RL14_PSYIN	A1T0D1	RL24_PSYIN	50S ribosomal protein L14 OS=Psychromonas ingrahamii
TRINITY_DN640622_c1_g2_i6	11.1597	0.0389036	Q489U1	RS6_COLP3	Q489U1	RS6_COLP3	30S ribosomal protein S6 OS=Colwellia psychrerythraea
TRINITY_DN631594_c5_g1_i10	11.1592	0.0378029					Uncharacterized protein ORF91 OS=Phalaenopsis aphrodite subsp. formosana
TRINITY_DN676785_c1_g1_i7	11.1582	0.0250907	A0M8R6	CAV1_PAPAN	Q2QL79	CAV1_DIDVI	Caveolin-1 OS=Otolemur garnettii
TRINITY_DN656937_c0_g2_i4	11.147	0.0425556	P43790	YCED_HAEIN			Large ribosomal RNA subunit accumulation protein YceD OS=Haemophilus influenzae
TRINITY_DN696439_c0_g2_i4	11.1464	0.0365365	Q78P75	DYL2_RAT			Dynein light chain 2, cytoplasmic OS=Rattus norvegicus
TRINITY_DN617592_c8_g3_i1	11.1304	0.0411852	P26599	PTBP1_HUMAN	P26599	PTBP1_HUMAN	Polypyrimidine tract-binding protein 1 OS=Homo sapiens
TRINITY_DN637152_c0_g1_i1	11.1288	0.0496101	P14963	EF1A_EUGGR			Elongation factor 1-alpha OS=Euglena gracilis
TRINITY_DN741438_c7_g2_i2	11.1209	0.0250907			Q9NBX5	GAGXE_DROME	Nucleic-acid-binding protein from transposon X-element OS=Drosophila melanogaster
TRINITY_DN634009_c0_g3_i2	11.1062	0.0408287	Q9HZ71	RS1_PSEAE	Q9HZ71	RS1_PSEAE	30S ribosomal protein S1 OS=Pseudomonas aeruginosa
TRINITY_DN569078_c0_g1_i5	11.1028	0.0375109	P38711	RS27B_YEAST			40S ribosomal protein S27-B OS=Saccharomyces cerevisiae
TRINITY_DN674974_c0_g1_i3	11.0864	0.0250701	P17160	HPF_AZOVI	P17160	HPF_AZOVI	Ribosome hibernation promoting factor OS=Azotobacter vinelandii
TRINITY_DN677250_c1_g1_i10	11.0796	0.0412486	P10872	TBA_TETPY	P07304	TBA1_STYLE	Tubulin alpha chain OS=Tetrahymena pyriformis
TRINITY_DN670310_c4_g3_i7	11.0771	0.0216292	Q9BLC5	HSP83_BOMMO	Q04619	HS90B_CHICK	Heat shock protein 83 OS=Bombyx mori
TRINITY_DN618541_c0_g2_i12	11.0756	0.0429852	P41891	GAR2_SCHPO	Q9Y7Y3	YGR4_SCHPO	Protein gar2 OS=Schizosaccharomyces pombe
TRINITY_DN590525_c0_g1_i1	11.0579	0.0408287	Q9DFQ7	RL24_GILMI	Q9DFQ7	RL24_GILMI	60S ribosomal protein L24 OS=Gillichthys mirabilis
TRINITY_DN623916_c6_g1_i8	11.0484	0.0256948	O35125	LRC23_MOUSE	O35125	LRC23_MOUSE	Leucine-rich repeat-containing protein 23 OS=Mus musculus
TRINITY_DN646949_c2_g1_i5	11.0385	0.0446634	Q6LX42	AGCS_METMP			Sodium/alanine symporter AgcS OS=Methanococcus maripaludis
TRINITY_DN730322_c3_g3_i5	11.0318	0.0449161	Q99932	SPAG8_HUMAN	Q99932	SPAG8_HUMAN	Sperm-associated antigen 8 OS=Homo sapiens
TRINITY_DN634413_c1_g1_i2	11.0264	0.0449161	Q68FR8	TBA3_RAT			Tubulin alpha-3 chain OS=Rattus norvegicus
TRINITY_DN634448_c0_g1_i9	11.0095	0.0412486	P67985	RL22_PIG	P52819	RL22_CAEEL	60S ribosomal protein L22 OS=Sus scrofa
TRINITY_DN667350_c5_g1_i8	11.0049	0.0411852	P06605	TBA3_DROME	P06605	TBA3_DROME	Tubulin alpha-1 chain OS=Paracentrotus lividus
TRINITY_DN681212_c3_g1_i21	11.0001	0.0448056	P25867	UBCD1_DROME	P25867	UBCD1_DROME	Ubiquitin-conjugating enzyme E2-17 kDa OS=Drosophila melanogaster
TRINITY_DN641659_c0_g1_i12	10.9963	0.0394366	Q489A3	RL14_COLP3			50S ribosomal protein L14 OS=Colwellia psychrerythraea
TRINITY_DN696023_c0_g1_i2	10.9923	0.0250907	Q99541	PLIN2_HUMAN	Q99541	PLIN2_HUMAN	Perilipin-2 OS=Homo sapiens
TRINITY_DN655982_c0_g1_i6	10.9872	0.0242619	Q99873	ANM1_HUMAN	Q99873	ANM1_HUMAN	Protein arginine N-methyltransferase 1 OS=Homo sapiens
TRINITY_DN632499_c0_g1_i1	10.9849	0.0460698	B7VH32	IHFB_VIBTL			Integration host factor subunit beta OS=Shewanella frigidimarina
TRINITY_DN670777_c2_g1_i3	10.9777	0.0415473					Uncharacterized protein ORF91 OS=Phalaenopsis aphrodite subsp. formosana
TRINITY_DN686892_c3_g1_i13	10.9672	0.0093594	P07746	HMGT_ONCMY	Q32L31	HMGB3_BOVIN	High mobility group-T protein OS=Oncorhynchus mykiss
TRINITY_DN735178_c4_g2_i2	10.9665	0.0435903	Q9HZP6	ETFB_PSEAE	Q9HZP6	ETFB_PSEAE	Electron transfer flavoprotein subunit beta OS=Pseudomonas aeruginosa
TRINITY_DN605623_c0_g1_i2	10.9391	0.0427837	Q9D0C1	RN115_MOUSE			E3 ubiquitin-protein ligase RNF115 OS=Mus musculus
TRINITY_DN619147_c0_g2_i9	10.9354	0.0446634	Q10232	RL9A_SCHPO	O74905	RL9B_SCHPO	60S ribosomal protein L9-A OS=Schizosaccharomyces pombe
TRINITY_DN588402_c0_g1_i2	10.9323	0.0234498	Q9SF40	RL4A_ARATH	Q9SF40	RL4A_ARATH	60S ribosomal protein L4-1 OS=Arabidopsis thaliana
TRINITY_DN589609_c2_g1_i11	10.9158	0.045495	Q9KMV8	CGAP2_VIBCH	Q9KMV8	CGAP2_VIBCH	3'3'-cGAMP-specific phosphodiesterase 2 OS=Vibrio cholerae
TRINITY_DN700100_c2_g2_i5	10.896	0.0427973	Q56352	NAPC_PARPN	Q56352	NAPC_PARPN	Cytochrome c-type protein NapC OS=Paracoccus pantotrophus
TRINITY_DN659725_c3_g1_i5	10.8954	0.0422501	Q47WV0	TRMD_COLP3	Q47WV0	TRMD_COLP3	tRNA (guanine-N(1)-)-methyltransferase OS=Colwellia psychrerythraea
TRINITY_DN736548_c3_g2_i1	10.8891	0.045343	P02553	TBA_LYTPI	P09645	TBA8_CHICK	Tubulin alpha chain (Fragment) OS=Lytechinus pictus
TRINITY_DN654595_c1_g2_i3	10.8752	0.0435903	P09643	TBA4_CHICK			Tubulin alpha-4 chain (Fragment) OS=Gallus gallus
TRINITY_DN677321_c1_g1_i2	10.8719	0.0256948	Q9JLI7	SPAG6_MOUSE	Q9JLI7	SPAG6_MOUSE	Sperm-associated antigen 6 OS=Mus musculus
TRINITY_DN562846_c0_g1_i1	10.8687	0.0446634	Q3SZQ6	RL32_BOVIN			60S ribosomal protein L32 OS=Bos taurus
TRINITY_DN720406_c2_g1_i17	10.8651	0.0267402	Q4R6T7	IQUB_MACFA	Q4R6T7	IQUB_MACFA	IQ and ubiquitin-like domain-containing protein OS=Macaca fascicularis
TRINITY_DN484098_c0_g1_i1	10.8559	0.0448056	Q9CAX6	RS142_ARATH	P62264	RS14_MOUSE	40S ribosomal protein S14-2 OS=Arabidopsis thaliana
TRINITY_DN660785_c0_g1_i3	10.8375	0.0472888	P62914	RL11_RAT			60S ribosomal protein L11 OS=Pongo abelii
TRINITY_DN631594_c5_g1_i27	10.8212	0.045495					Uncharacterized protein ORF91 OS=Phalaenopsis aphrodite subsp. formosana
TRINITY_DN636052_c2_g2_i5	10.8196	0.0435903	P41386	TBB_HALDI	P41386	TBB_HALDI	Tubulin beta chain (Fragment) OS=Haliotis discus
TRINITY_DN721612_c6_g1_i2	10.8178	0.0230595	Q5ZLT7	BZW1_CHICK	Q5ZL42	BZW2_CHICK	Basic leucine zipper and W2 domain-containing protein 1 OS=Gallus gallus
TRINITY_DN638337_c0_g2_i1	10.7843	0.0498935	Q9M612	NACA_PINTA	Q9M612	NACA_PINTA	Nascent polypeptide-associated complex subunit alpha-like protein OS=Pinus taeda
TRINITY_DN720147_c0_g2_i2	10.7757	0.0473688	P49165	RL4_URECA	P49165	RL4_URECA	60S ribosomal protein L4-1 OS=Arabidopsis thaliana
TRINITY_DN552729_c0_g1_i3	10.7675	0.045343	Q9FF52	RL123_ARATH			60S ribosomal protein L12-3 OS=Arabidopsis thaliana
TRINITY_DN675314_c6_g4_i4	10.7652	0.0490881	Q488Z7	RL18_COLP3	Q488Z8	RL6_COLP3	50S ribosomal protein L18 OS=Colwellia psychrerythraea
TRINITY_DN686796_c2_g1_i10	10.7578	0.048907	P74615	Y1483_SYNY3	P74615	Y1483_SYNY3	Uncharacterized protein sll1483 OS=Synechocystis sp
TRINITY_DN614259_c2_g1_i9	10.7497	0.0274968	Q9CLE1	TRMD_PASMU	Q47WV0	TRMD_COLP3	tRNA (guanine-N(1)-)-methyltransferase OS=Pasteurella multocida
TRINITY_DN722775_c0_g1_i2	10.7452	0.04664					RE1-silencing transcription factor OS=Homo sapiens
TRINITY_DN686995_c0_g2_i1	10.7371	0.0274968	Q7VKD7	RS3_HAEDU	Q7VKD7	RS3_HAEDU	30S ribosomal protein S3 OS=Vibrio vulnificus
TRINITY_DN660412_c4_g3_i1	10.7182	0.0463219	Q487Z4	RL4_COLP3	Q487Z4	RL4_COLP3	50S ribosomal protein L4 OS=Colwellia psychrerythraea
TRINITY_DN626763_c6_g1_i6	10.6982	0.0467436	Q5R8Z8	RAB14_PONAB	Q5R8Z8	RAB14_PONAB	Ras-related protein Rab-14 OS=Pongo abelii
TRINITY_DN695821_c0_g2_i4	10.6809	0.0498712	Q7Y0E8	NRX11_ORYSJ			Probable nucleoredoxin 1-1 OS=Oryza sativa subsp. japonica
TRINITY_DN693024_c5_g1_i25	10.6747	0.0286194	Q9JI92	SDCB1_RAT			Syntenin-1 OS=Rattus norvegicus
TRINITY_DN582912_c0_g1_i1	10.6681	0.0261942	Q9SIM4	RL141_ARATH	Q9SIM4	RL141_ARATH	60S ribosomal protein L14-1 OS=Arabidopsis thaliana
TRINITY_DN696871_c0_g2_i9	10.6464	0.0242619	E2RYF8	TPX2_PATPE	E2RYF8	TPX2_PATPE	Targeting protein for Xklp2 homolog OS=Patiria pectinifera
TRINITY_DN640104_c6_g1_i1	10.6399	0.0358922	Q92005	EF1A_DANRE	P13549	EF1A0_XENLA	Elongation factor 1-alpha OS=Danio rerio
TRINITY_DN739045_c4_g3_i1	10.6294	0.0284579	P13607	ATNA_DROME			Sodium/potassium-transporting ATPase subunit alpha OS=Drosophila melanogaster
TRINITY_DN660661_c3_g1_i6	10.6241	0.0320866	Q6AZ28	PIAS2_RAT	Q6AZ28	PIAS2_RAT	E3 SUMO-protein ligase PIAS2 OS=Rattus norvegicus
TRINITY_DN729973_c2_g1_i23	10.6059	0.0262311	A1TYL1	RS8_MARHV	A1TYL1	RS8_MARHV	50S ribosomal protein L6 OS=Marinomonas sp
TRINITY_DN687111_c0_g1_i2	10.6027	0.0284579	Q593B6	FA5_PSETE	Q0V8T9	CTP5A_MOUSE	Coagulation factor V OS=Pseudonaja textilis
TRINITY_DN617372_c11_g1_i2	10.5791	0.0278231	Q8JHJ1	RL35_DANRE	Q8JHJ1	RL35_DANRE	60S ribosomal protein L35 OS=Danio rerio
TRINITY_DN683829_c2_g1_i4	10.5777	0.0278231	A1TYL6	RL15_MARHV	A1TYL6	RL15_MARHV	50S ribosomal protein L15 OS=Marinobacter hydrocarbonoclasticus
TRINITY_DN705314_c2_g1_i5	10.5762	0.0267402	Q17Q06	EIF3C_AEDAE	Q5RAT8	EIF3C_PONAB	Eukaryotic translation initiation factor 3 subunit C OS=Aedes aegypti
TRINITY_DN657838_c7_g1_i1	10.5457	0.0282012	P74897	YQA3_THEAQ	P74897	YQA3_THEAQ	Universal stress protein in QAH/OAS sulfhydrylase 3'region OS=Thermus aquaticus
TRINITY_DN630968_c7_g1_i1	10.5352	0.0284217	O65315	ACT_COLSC	O65315	ACT_COLSC	Actin OS=Coleochaete scutata
TRINITY_DN681483_c0_g1_i6	10.5111	0.0250907	A7MBH5	CC151_BOVIN	Q8BSN3	CC151_MOUSE	Coiled-coil domain-containing protein 151 OS=Bos taurus
TRINITY_DN676890_c2_g1_i12	10.4321	0.0250701	E9PVX6	KI67_MOUSE	E9PVX6	KI67_MOUSE	Proliferation marker protein Ki-67 OS=Mus musculus
TRINITY_DN730781_c2_g1_i8	10.4283	0.0285135	Q65VG1	TRMD_MANSM	A4XXT6	RIMM_PSEMY	tRNA (guanine-N(1)-)-methyltransferase OS=Mannheimia succiniciproducens
TRINITY_DN665774_c0_g1_i18	10.4071	0.0277431	P0DJ60	RL19_TETTS	Q9LUQ6	RL192_ARATH	60S ribosomal protein L19 OS=Tetrahymena thermophila
TRINITY_DN693554_c0_g1_i1	10.4036	0.0284736	E9PVX6	KI67_MOUSE	E9PVX6	KI67_MOUSE	Proliferation marker protein Ki-67 OS=Mus musculus
TRINITY_DN700108_c4_g1_i1	10.394	0.0278482	Q21M52	RL22_SACD2	Q21M52	RL22_SACD2	50S ribosomal protein L22 OS=Saccharophagus degradans
TRINITY_DN698135_c1_g1_i4	10.3354	0.0461574	P63018	HSP7C_RAT	Q9U639	HSP7D_MANSE	Heat shock cognate 71 kDa protein OS=Rattus norvegicus
TRINITY_DN721471_c0_g3_i1	10.2532	0.0362537	A1TYL1	RS8_MARHV	A1TYL1	RS8_MARHV	30S ribosomal protein S8 OS=Shewanella denitrificans
TRINITY_DN721452_c1_g3_i4	10.2519	0.0299311	P52833	SYT_PSESY	P52833	SYT_PSESY	Translation initiation factor IF-3 OS=Acinetobacter baumannii
TRINITY_DN589707_c0_g1_i4	10.2348	0.0292751	P41126	RL13_DROME	P41126	RL13_DROME	60S ribosomal protein L13 OS=Drosophila melanogaster
TRINITY_DN696839_c1_g1_i3	10.1831	0.0288671	P33321	IF3_SALTY	P33319	IF3_PROHU	Translation initiation factor IF-3 OS=Salmonella typhimurium
TRINITY_DN636052_c2_g3_i3	10.176	0.0325286	Q9ZSW1	TBB1_CYAPA	Q9ZSW1	TBB1_CYAPA	Tubulin beta-1 chain OS=Cyanophora paradoxa
TRINITY_DN561515_c2_g1_i2	10.1351	0.0317464	Q9HWF5	SECY_PSEAE	Q9HWF5	SECY_PSEAE	Protein translocase subunit SecY OS=Pseudomonas aeruginosa
TRINITY_DN644248_c0_g1_i2	10.0997	0.0280953	Q9Y2D1	ATF5_HUMAN	Q9GPH3	ATFC_BOMMO	Cyclic AMP-dependent transcription factor ATF-5 OS=Homo sapiens
TRINITY_DN697337_c0_g1_i13	10.0906	0.029731	Q6NZJ6	IF4G1_MOUSE	Q6NZJ6	IF4G1_MOUSE	Eukaryotic translation initiation factor 4 gamma 1 OS=Mus musculus
TRINITY_DN589001_c0_g1_i7	10.0853	0.0317464	P62919	RL8_RAT	Q6PBF0	RL8_XENTR	60S ribosomal protein L8 OS=Rattus norvegicus
TRINITY_DN734581_c2_g3_i5	10.0717	0.0298503	Q489N4	AROK_COLP3	Q489N4	AROK_COLP3	Shikimate kinase OS=Colwellia psychrerythraea
TRINITY_DN681212_c3_g1_i14	10.0397	0.0317464	P25867	UBCD1_DROME	P25867	UBCD1_DROME	Ubiquitin-conjugating enzyme E2-17 kDa OS=Drosophila melanogaster
TRINITY_DN720400_c3_g2_i5	9.97939	0.0310925	Q96I24	FUBP3_HUMAN	Q96I24	FUBP3_HUMAN	Far upstream element-binding protein 3 OS=Homo sapiens
TRINITY_DN655208_c3_g1_i1	9.97278	0.0320866	P10876	TBB_TETPY	P10876	TBB_TETPY	Tubulin beta chain OS=Tetrahymena pyriformis
TRINITY_DN604848_c0_g1_i5	9.96548	0.0105203	O17536	H14_CAEEL	O17536	H14_CAEEL	Histone H1.4 OS=Caenorhabditis elegans
TRINITY_DN739012_c1_g1_i15	9.95324	0.0339666	P31052	DLDH2_PSEPU	P31052	DLDH2_PSEPU	Dihydrolipoyl dehydrogenase OS=Pseudomonas putida
TRINITY_DN637593_c8_g2_i8	9.95243	0.0389036	P43102	UBC4_CANAX			Ubiquitin-conjugating enzyme E2 4 OS=Candida albicans
TRINITY_DN654689_c0_g2_i8	9.93569	0.026896					V-type proton ATPase 16 kDa proteolipid subunit OS=Homo sapiens
TRINITY_DN615824_c0_g1_i13	9.93524	0.0250701	P0DJ27	COFB_DICDI			Cofilin-1B OS=Dictyostelium discoideum
TRINITY_DN718642_c2_g1_i14	9.90965	0.0320866	Q88NI1	MCPU_PSEPK	Q88NI1	MCPU_PSEPK	Methyl-accepting chemotaxis protein McpU OS=Pseudomonas putida
TRINITY_DN632818_c7_g1_i11	9.88809	0.0355616	Q6DBY2	NAA50_DANRE	Q6DBY2	NAA50_DANRE	N-alpha-acetyltransferase 50 OS=Danio rerio
TRINITY_DN653084_c4_g2_i23	9.81908	0.0313819	Q14692	BMS1_HUMAN	Q14692	BMS1_HUMAN	Ribosome biogenesis protein BMS1 homolog OS=Homo sapiens
TRINITY_DN624139_c0_g1_i4	9.81395	0.0351002	P62282	RS11_RAT	P62282	RS11_RAT	40S ribosomal protein S11 OS=Rattus norvegicus
TRINITY_DN705187_c1_g1_i6	9.80813	0.035695	P42577	FRIS_LYMST	P42577	FRIS_LYMST	Soma ferritin OS=Lymnaea stagnalis
TRINITY_DN615508_c2_g1_i7	9.78435	0.0339175	P61255	RL26_MOUSE	P61255	RL26_MOUSE	60S ribosomal protein L26 OS=Mus musculus
TRINITY_DN680871_c1_g2_i1	9.76603	0.0344468	Q48AW1	ATPG_COLP3	Q48AW1	ATPG_COLP3	ATP synthase gamma chain OS=Colwellia psychrerythraea
TRINITY_DN676353_c0_g3_i2	9.74532	0.0337116	A4FUZ6	HSDL2_BOVIN			Hydroxysteroid dehydrogenase-like protein 2 OS=Bos taurus
TRINITY_DN635781_c1_g1_i16	9.72717	0.0262311	P22700	ATC1_DROME	Q7PPA5	ATC1_ANOGA	Calcium-transporting ATPase sarcoplasmic/endoplasmic reticulum type OS=Drosophila melanogaster
TRINITY_DN600712_c0_g1_i2	9.70287	0.0389036	O74904	RL35_SCHPO	O74904	RL35_SCHPO	60S ribosomal protein L35 OS=Schizosaccharomyces pombe
TRINITY_DN610772_c0_g1_i5	9.6991	0.0298503	Q29471	ANX13_CANLF	Q29471	ANX13_CANLF	Annexin A13 OS=Canis lupus familiaris
TRINITY_DN619035_c0_g1_i6	9.57419	0.0408194	Q0DKF0	RL102_ORYSJ	Q0DKF0	RL102_ORYSJ	60S ribosomal protein L10-2 OS=Oryza sativa subsp. japonica
TRINITY_DN700903_c0_g1_i4	9.51766	0.0362448	P20397	NUCL_XENLA	P20397	NUCL_XENLA	Nucleolin OS=Xenopus laevis
TRINITY_DN731384_c2_g3_i5	9.51549	0.0422855	P45684	RPOS_PSEAE			RNA polymerase sigma factor RpoS OS=Pseudomonas aeruginosa
TRINITY_DN623103_c0_g1_i2	9.46082	0.0393239	P46990	RL17B_YEAST	P46990	RL17B_YEAST	60S ribosomal protein L17-B OS=Saccharomyces cerevisiae
TRINITY_DN719675_c2_g1_i1	9.44298	0.0366751	P50238	CRIP1_HUMAN			Cysteine-rich protein 1 OS=Homo sapiens
TRINITY_DN665671_c0_g5_i1	9.43317	0.0417814	Q9XVF7	RL8_CAEEL			60S ribosomal protein L8 OS=Caenorhabditis elegans
TRINITY_DN642499_c1_g1_i8	9.42036	0.045495	Q87LA3	SSB_VIBPA	Q9KUW2	SSB_VIBCH	Single-stranded DNA-binding protein OS=Vibrio parahaemolyticus
TRINITY_DN639794_c6_g1_i2	9.40486	0.0216292	P05945	MLE_TODPA	P07291	MLE_ARGIR	Myosin catalytic light chain LC-1, mantle muscle OS=Todarodes pacificus
TRINITY_DN743099_c11_g1_i1	9.40099	0.0449161	A1TYJ2	RS12_MARHV	A1TYJ2	RS12_MARHV	30S ribosomal protein S12 OS=Marinobacter hydrocarbonoclasticus
TRINITY_DN667350_c5_g1_i2	9.37172	0.0403179	P06605	TBA3_DROME	P06605	TBA3_DROME	Tubulin alpha-1 chain OS=Paracentrotus lividus
TRINITY_DN613156_c4_g2_i5	9.32858	0.0498935	Q9BMX5	RS6_APLCA	Q9BMX5	RS6_APLCA	40S ribosomal protein S6 OS=Aplysia californica
TRINITY_DN631856_c0_g2_i1	9.31294	0.0288671	Q9NDJ2	DOM_DROME	Q9NDJ2	DOM_DROME	Helicase domino OS=Drosophila melanogaster
TRINITY_DN590761_c1_g1_i7	9.29969	0.0425159	Q9DG68	RLA0_RANSY	Q9DG68	RLA0_RANSY	60S acidic ribosomal protein P0 OS=Rana sylvatica
TRINITY_DN703288_c5_g1_i1	9.25236	0.035695	Q674X7	KAZRN_HUMAN	Q674X7	KAZRN_HUMAN	Kazrin OS=Homo sapiens
TRINITY_DN729973_c2_g1_i4	9.2012	0.0468822	A6W377	RL6_MARMS	A6W377	RL6_MARMS	50S ribosomal protein L6 OS=Marinomonas sp
TRINITY_DN660359_c0_g1_i11	9.19589	0.0437294	P86948	MP_PINMA	P86948	MP_PINMA	Mantle protein OS=Pinctada maxima
TRINITY_DN652927_c0_g1_i2	8.80247	0.0328733	Q9LXG1	RS91_ARATH	Q9LXG1	RS91_ARATH	40S ribosomal protein S9-1 OS=Arabidopsis thaliana
TRINITY_DN625406_c1_g1_i4	8.58749	0.0381588	P62912	RL32_RAT	P62912	RL32_RAT	60S ribosomal protein L32 OS=Rattus norvegicus
TRINITY_DN667022_c2_g3_i8	8.26386	0.0150015	O42249	GBLP_ORENI	O42249	GBLP_ORENI	Guanine nucleotide-binding protein subunit beta-2-like 1 OS=Oreochromis niloticus
TRINITY_DN665439_c0_g2_i4	8.22466	0.0250701	P0DJ14	RL7A_TETTH	P0DJ14	RL7A_TETTH	60S ribosomal protein L7a OS=Tetrahymena thermophila
TRINITY_DN618956_c0_g1_i4	8.05794	0.0232743	P11415	QOR_CAVPO	P11415	QOR_CAVPO	Quinone oxidoreductase OS=Cavia porcellus
TRINITY_DN575296_c0_g1_i3	7.86347	0.0301943	P60868	RS20_RAT	P60868	RS20_RAT	40S ribosomal protein S20 OS=Rattus norvegicus
TRINITY_DN658466_c1_g2_i18	7.7041	0.0250701	A5A6H4	ROA1_PANTR	A5A6H4	ROA1_PANTR	Heterogeneous nuclear ribonucleoprotein A1 OS=Pan troglodytes
TRINITY_DN677250_c1_g1_i5	7.67364	0.048037	Q9ZRJ4	TBA_CHLVU	Q9ZRJ4	TBA_CHLVU	Tubulin alpha chain OS=Tetrahymena pyriformis
TRINITY_DN601575_c0_g1_i1	7.56849	0.0227616	Q63073	BTG1_RAT	P62325	BTG1_MOUSE	Protein BTG1 OS=Rattus norvegicus
TRINITY_DN677051_c0_g2_i1	7.55636	0.0230595	P28480	TCPA_RAT	P50157	TCPA_AMBME	T-complex protein 1 subunit alpha OS=Rattus norvegicus
TRINITY_DN681207_c6_g2_i9	7.53826	0.0151841	G3LU44	TCTP_LOXIN	G3LU44	TCTP_LOXIN	Translationally-controlled tumor protein homolog OS=Loxosceles intermedia
TRINITY_DN698135_c1_g1_i16	7.47685	0.0250701	P63018	HSP7C_RAT	P63018	HSP7C_RAT	Heat shock cognate 71 kDa protein OS=Rattus norvegicus
TRINITY_DN724217_c4_g1_i12	7.36815	0.0337711	Q47VL0	MDH_COLP3	Q47VL0	MDH_COLP3	Malate dehydrogenase OS=Colwellia psychrerythraea
TRINITY_DN721604_c0_g1_i14	7.2938	0.0263838					Ribonuclease H1 OS=Homo sapiens
TRINITY_DN635792_c2_g1_i10	7.19121	0.0214224	Q8VEM8	MPCP_MOUSE	Q8VEM8	MPCP_MOUSE	Phosphate carrier protein, mitochondrial OS=Mus musculus
TRINITY_DN692261_c0_g2_i3	6.99528	0.0394366	Q5RAZ9	RL36_PONAB	Q5RAZ9	RL36_PONAB	60S ribosomal protein L36 OS=Pongo abelii
TRINITY_DN717018_c0_g1_i6	6.94208	0.0417814	Q47VT1	RL13_COLP3	Q47VT1	RL13_COLP3	50S ribosomal protein L13 OS=Colwellia psychrerythraea
TRINITY_DN722580_c2_g1_i20	6.79349	0.0419144	Q480B1	RL35_COLP3			50S ribosomal protein L35 OS=Colwellia psychrerythraea
TRINITY_DN586644_c0_g1_i4	6.73244	0.0256948	Q7ZYS1	RL19_XENLA	P36241	RL19_DROME	60S ribosomal protein L19 OS=Xenopus laevis
TRINITY_DN654624_c0_g1_i2	6.58654	0.0261942	P24049	RL17_RAT	Q4PM54	RL17_IXOSC	60S ribosomal protein L17 OS=Rattus norvegicus
TRINITY_DN632384_c3_g1_i11	6.56677	0.0381588					Uncharacterized protein ORF91 OS=Phalaenopsis aphrodite subsp. formosana
TRINITY_DN724184_c1_g1_i12	6.54585	0.0463595	Q487Z4	RL4_COLP3	Q487Z4	RL4_COLP3	50S ribosomal protein L4 OS=Colwellia psychrerythraea
TRINITY_DN607555_c2_g1_i1	6.40605	0.0467436	P46575	RL40_EIMBO	P46575	RL40_EIMBO	Ubiquitin-60S ribosomal protein L40 OS=Eimeria bovis
TRINITY_DN560781_c0_g1_i1	6.26657	0.0388181	O46160	RL14_LUMRU	O46160	RL14_LUMRU	60S ribosomal protein L14 OS=Lumbricus rubellus
TRINITY_DN708086_c1_g1_i4	6.26522	0.0343859	P19889	RLA0_DROME	Q9U3U0	RLA0_CERCA	60S acidic ribosomal protein P0 OS=Drosophila melanogaster
TRINITY_DN651462_c0_g1_i4	6.20888	0.029731	P0CW97	PCR3_ARATH	P0CW97	PCR3_ARATH	Protein plant cadmium resistance OS=Arabidopsis thaliana
TRINITY_DN736646_c1_g1_i2	6.16874	0.0250907	Q1HR20	NU4M_AEDAE			NADH-ubiquinone oxidoreductase chain 4 OS=Aedes aegypti
TRINITY_DN712138_c0_g1_i19	6.16194	0.0317464					Disks large-associated protein 5 OS=Mus musculus
TRINITY_DN670567_c0_g1_i3	6.12062	0.04664	Q48AD7	RL28_COLP3			50S ribosomal protein L28 OS=Colwellia psychrerythraea
TRINITY_DN742607_c0_g1_i4	6.06705	0.0299311	P37985	RS1_DICD3	P37985	RS1_DICD3	30S ribosomal protein S1 OS=Dickeya dadantii
TRINITY_DN647461_c4_g1_i2	5.90492	0.0412163	O97484	H2B_EUPCR	O97484	H2B_EUPCR	Histone H2B OS=Euplotes crassus
TRINITY_DN638587_c0_g1_i15	5.63405	0.0442431	Q9KPF6	DLDH_VIBCH	Q9KPF6	DLDH_VIBCH	Dihydrolipoyl dehydrogenase OS=Vibrio cholerae
TRINITY_DN647823_c0_g3_i2	5.36842	0.0320866	Q8VE97	SRSF4_MOUSE	Q8VE97	SRSF4_MOUSE	Serine/arginine-rich splicing factor 4 OS=Mus musculus
TRINITY_DN691690_c2_g2_i6	5.25764	0.0349895	P49688	RS23_ARATH	P27685	RS2_DICDI	40S ribosomal protein S2-3 OS=Arabidopsis thaliana
TRINITY_DN740667_c7_g2_i20	5.18364	0.0320682	Q47UW1	RS12_COLP3	Q47UW1	RS12_COLP3	30S ribosomal protein S12 OS=Colwellia psychrerythraea
TRINITY_DN650961_c3_g2_i11	5.14897	0.037442	Q6P823	H33_XENTR	Q6P823	H33_XENTR	Histone H3.3 OS=Xenopus tropicalis
TRINITY_DN717049_c1_g1_i2	4.83672	0.0420724	C1DKK5	RPOB_AZOVD	C3LR59	RL7_VIBCM	DNA-directed RNA polymerase subunit beta OS=Azotobacter vinelandii
