# Supplementary material for: Lack of long-term acclimation in Antarctic encrusting species suggests vulnerability to warming
Source: Nat Commun. 2019 Jul 29;10:3383. doi: 10.1038/s41467-019-11348-w (PMC6662708; doi:10.1038/s41467-019-11348-w)
Supplement: Supplementary file 6 — Source Data [file 41467_2019_11348_MOESM6_ESM.xlsx]

## Sheet: Figure 1
Sample ID	PC1	PC2	PC3	PC4	PC5	PC6	PC7
2B18	-150.434	-188.739	67.6725	-55.0744	86.7426	1.37766	4.16379e-12
2B13	120.068	-96.8689	-77.5909	157.529	19.9544	-9.50061	1.43871e-12
2B03	-165.428	-200.742	35.881	-10.7198	-93.4679	15.1062	-5.51162e-13
4B42	266.835	57.484	-92.6773	-61.3871	3.90715	75.1796	-3.85136e-12
4B09	130.258	191.441	186.811	41.4691	-5.17372	8.69528	-2.60206e-12
4B26	249.406	23.9426	-40.4223	-71.9344	-15.0966	-83.2674	-2.10994e-12
1B14	-450.704	213.482	-79.6745	0.117938	3.1341	-7.59068	3.49265e-12

## Sheet: Figure 2
Spirorbid Upper Lethal temperature data
South Cove										North Cove
Control panels			Plus 1 panels			Plus 2 panels				Control panels			Plus 1 panels			Plus 2 panels
Spirorbid number	temperature °C		Spirorbid number	temperature °C		Spirorbid number	temperature °C			Spirorbid number	temperature °C		Spirorbid number	temperature °C		Spirorbid number	temperature °C
1	18.2		1	14.2		1	16.2			1	18.2		1	19.2		1	17.2
2	18.2		2	15.2		2	17.2			2	21.2		2	18.2		2	19.2
3	19.2		3	15.2		3	17.2			3	19.2		3	20.2		3	18.2
4	19.2		4	16.2		4	18.2			4	19.2		4	20.2		4	17.2
5	19.2		5	17.2		5	18.2			5	20.2		5	19.2		5	17.2
6	19.2		6	18.2		6	18.2			6	18.2		6	21.2		6	21.2
7	19.2		7	18.2		7	18.2			7	21.2		7	19.2		7	16.2
8	19.2		8	18.2		8	18.2			8	20.2		8	21.2		8	21.2
9	20.2		9	19.2		9	18.2			9	22.2		9	20.2		9	20.2
10	20.2		10	19.2		10	18.2			10	20.2		10	19.2		10	15.2
11	20.2		11	19.2		11	18.2			11	20.2		11	21.2		11	18.2
12	20.2		12	19.2		12	19.2			12	18.2		12	19.2		12	18.2
13	20.2		13	20.2		13	19.2			13	19.2		13	19.2		13	17.2
14	20.2		14	20.2		14	19.2			14	20.2		14	18.2		14	18.2
15	21.2		15	20.2		15	19.2			15	21.2		15	20.2		15	18.2
16	21.2		16	20.2		16	19.2			16	18.2		16	19.2		16	17.2
17	21.2		17	20.2		17	19.2			17	21.2		17	18.2		17	19.2
18	21.2		18	21.2		18	19.2			18	20.2		18	20.2		18	20.2
19	21.2		19	21.2		19	20.2			19	20.2		19	19.2		19	19.2
20	21.2		20	21.2		20	20.2			20	21.2		20	17.2		20	18.2
21	21.2		21	21.2		21	20.2			21	19.2		21	16.2		21	19.2
22	22.2		22	22.2		22	20.2			22	20.2		22	20.2		22	19.2
23	22.2		23	22.2		23	20.2			23	19.2		23	19.2		23	18.2
24	22.2		24	22.2		24	20.2			24	20.2		24	17.2		24	17.2
25	22.2		25	22.2		25	21.2			25	21.2		25	16.2		25	17.2

## Sheet: Figure 3a
		Proportion of oligotype
Sample ID	Treatment	TG	AG	TA	GA	AT	GT	CC	TC	GC	CA	CG	CT	GG	AA	AC	TT
control swab 1	control	17.6557	8.05084	11.096	9.09959	8.93228	7.79483	7.88578	7.07059	3.39213	4.28592	3.51565	1.6607	2.36472	3.3809	2.27939	1.53494
control swab 2	control	18.2436	7.66553	9.06216	9.32706	7.42004	4.91387	7.23142	11.3756	7.46859	4.66145	2.93612	1.63796	1.63241	2.8002	2.19273	1.43131
control swab 3	control	15.584	5.81279	13.2333	8.61929	5.99095	4.87477	8.02243	5.93361	12.8485	3.62118	3.5963	1.68202	2.2861	2.53133	3.66915	1.69429
control swab 4	control	19.8654	7.36778	11.3355	10.2788	6.52783	5.37529	6.4818	5.91608	6.37441	4.44329	3.40582	3.09899	1.62237	2.47574	2.26288	3.16803
1 degree swab 1	1 degree	13.9024	10.029	9.69051	6.44592	7.10965	9.2314	8.96774	9.43767	5.96352	5.00204	2.75636	2.45444	2.10012	2.86948	2.45195	1.58778
1 degree swab 2	1 degree	15.7525	11.1872	10.946	8.50377	7.42714	7.68467	7.62186	9.41834	3.10427	5.55402	2.83543	3.1608	1.91457	2.11683	1.6608	1.11181
1 degree swab 3	1 degree	17.0986	10.7279	9.52985	8.77728	7.64784	7.19071	7.26865	9.90904	3.32434	5.79724	2.9056	3.19523	1.82152	2.1286	1.46559	1.21202
1 degree swab 4	1 degree	14.3258	8.91012	7.30513	8.48026	6.95751	10.3706	7.52854	6.6137	3.53047	6.5641	5.23255	5.70819	2.87974	2.32609	1.61601	1.6512
2 degree swab 1	2 degree	12.8793	9.63625	7.81747	10.8556	9.54551	6.13123	5.15557	4.30022	4.20949	9.68314	4.08205	5.06892	5.54094	2.16642	1.57512	1.35287
2 degree swab 2	2 degree	14.2433	11.486	4.43129	11.2936	11.9022	7.52316	5.86064	6.57793	3.97541	8.46421	4.45534	2.73741	2.132	1.83086	1.31015	1.77649
2 degree swab 3	2 degree	14.8591	8.49673	5.77729	8.38282	10.4066	9.72872	4.8804	3.7214	3.69707	7.6673	3.01804	5.05181	8.97227	3.00587	1.19549	1.13909
2 degree swab 4	2 degree	14.8513	11.4814	5.46638	8.23175	11.2406	5.54055	5.61332	6.82388	5.45658	9.03926	4.25023	3.71143	2.81436	1.67378	1.60521	2.19999
2 degree swab 5	2 degree	19.9451	11.519	6.00307	6.05306	10.3138	8.68241	4.93152	4.95697	3.75362	4.3044	2.57846	3.51914	6.9592	4.09718	0.986122	1.39693
